# Supplementary material for: Synthesising enablers and barriers to hepatocellular carcinoma surveillance—A systematic review of qualitative findings
Source: PLoS One. 2025 Jan 10;20(1):e0313216. doi: 10.1371/journal.pone.0313216 (PMC11723554; doi:10.1371/journal.pone.0313216)
Supplement: S1 Data — (XLSX) [file pone.0313216.s001.xlsx]

## Sheet: Studies
Study Author, Title	Was there a clear statement of the aims ofthe research?	Is a qualitative methodology appropriate?	Was the research design appropriate to address the aims of the research?	Was the recruitment strategy appropriate to the aims of the research?	Was the data collected in a way that addressed the research issue?	Has the relationship between researcher and participants been adequately considered?	Have ethical issues been taken into consideration?	Was the data analysis sufficiently rigorous?	Is there a clear statement of findings?	Risk of Bias
Han 2014, Voices of multi-ethnic providers in NYC: Health care for viral hepatitis to prevent hepatocellular carcinoma.	DM: Yes JEF: Yes	DM: Yes JEF: Yes	DM: Can't Tell JEF: Can't Tell	DM: Can't Tell JEF: Can't Tell	DM: Yes JEF: Yes	DM: Can't Tell JEF: Can't Tell	DM: Can't Tell JEF: Can't Tell	DM: Yes JEF: Yes	DM: Yes JEF: Yes	DM: High JEF: High
Kim 2022, Provider Attitudes Toward Risk-Based Hepatocellular Carcinoma Surveillance in Patients With Cirrhosis in the United States.	DM: Yes JEF: Yes	DM: Yes JEF: Yes	DM: Can't Tell JEF: Can't Tell	DM: Can't Tell JEF: Can't Tell	DM: Yes JEF: Yes	DM: Can't Tell JEF: Can't Tell	DM: Yes JEF: Yes	DM: Yes JEF: Yes	DM: Yes JEF: Yes	DM: High JEF: High
Jacobs 2023, Clinical care in hepatocellular carcinoma: A mixed methods assessment of experiences and challenges of oncology professionals.	DM: Yes JEF: Yes	DM: Yes JEF: Yes	DM: Can't Tell JEF: Can't Tell	DM: Yes JEF: Yes	DM: Yes JEF: Yes	DM: Can't Tell JEF: Can't Tell	DM: Yes JEF: Yes	DM: Yes JEF: Yes	DM: Yes JEF: Yes	DM: Moderate JEF: Moderate
Singal 2021, Patient-Reported Barriers Are Associated With Receipt of Hepatocellular Carcinoma Surveillance in a Multicenter Cohort of Patients With Cirrhosis.	DM: Yes JEF: Yes	DM: Yes JEF: Yes	DM: Can't Tell JEF: Can't Tell	DM: Can't Tell JEF: Can't Tell	DM: Yes JEF: Yes	DM: Can't Tell JEF: Can't Tell	DM: Yes JEF: Yes	DM: Yes JEF: Yes	DM: Yes JEF: Yes	DM: High JEF: High
Farvardin 2017, Patient-reported barriers are associated with lower hepatocellular carcinoma surveillance rates in patients with cirrhosis.	DM: Yes JEF: Yes	DM: Yes JEF: Yes	DM: Can't Tell JEF: Can't Tell	DM: Yes JEF: Yes	DM: Yes JEF: Yes	DM: Can't Tell JEF: Can't Tell	DM: Yes JEF: Yes	DM: Yes JEF: Yes	DM: Yes JEF: Yes	DM: Moderate JEF: Moderate
Dalton-Fitzgerald 2015, Practice patterns and attitudes of primary care providers and barriers to surveillance of hepatocellular carcinoma in patients with cirrhosis.	DM: Yes JEF: Yes	DM: Yes JEF: Yes	DM: Can't Tell JEF: No	DM: Can't Tell JEF: Can't Tell	DM: Yes JEF: Yes	DM: Can't Tell JEF: Can't Tell	DM: Yes JEF: Yes	DM: Yes JEF: Yes	DM: Yes JEF: Yes	DM: High JEF: High
Sheppard-Law 2018, Utilisation of hepatocellular carcinoma screening in Australians at risk of hepatitis B virus-related carcinoma and prescribed anti-viral therapy.	DM: Yes JEF: Yes	DM: Yes JEF: Yes	DM: Can't Tell JEF: Can't Tell	DM: Can't Tell JEF: Can't Tell	DM: Yes JEF: Yes	DM: Can't Tell JEF: Can't Tell	DM: Can't Tell JEF: Yes	DM: Yes JEF: Can't tell	DM: Yes JEF: Yes	DM: High JEF: High
LunYau 2019, Hepatocellular carcinoma screening practices among patients with chronic hepatitis B by Canadian gastroenterologists and hepatologists: An online survey.	DM: Yes JEF: Yes	DM: Yes JEF: Yes	DM: Can't Tell JEF: Can't Tell	DM: Yes JEF: Yes	DM: Yes JEF: Yes	DM: Can't Tell JEF: Can't Tell	DM: Yes JEF: Yes	DM: Yes JEF: Yes	DM: Yes JEF: Yes	DM: Moderate JEF: Moderate
Simmons 2019, Primary Care Provider Practice Patterns and Barriers to Hepatocellular Carcinoma Surveillance.	DM: Yes JEF: Yes	DM: Yes JEF: Yes	DM: Can't Tell JEF: Can't Tell	DM: Can't Tell JEF: Can't Tell	DM: Yes JEF: Yes	DM: Can't Tell JEF: Can't Tell	DM: Yes JEF: Yes	DM: Yes JEF: Yes	DM: Yes JEF: Yes	DM: High JEF: High
Teerasarntipan 2022, Physician- and patient-reported barriers to hepatocellular carcinoma surveillance: A nationwide survey.	DM: Yes JEF: Yes	DM: Yes JEF: Yes	DM: Can't Tell JEF: Can't Tell	DM: Yes JEF: Yes	DM: Yes JEF: Yes	DM: Can't Tell JEF: Can't Tell	DM: Yes JEF: Yes	DM: Yes JEF: Yes	DM: Yes JEF: Yes	DM: Moderate JEF: Moderate
Fitzgerald 2016, Hepatitis B and Hepatocellular Carcinoma Screening Practices in Chinese and African Immigrant-Rich Neighborhoods in New York City.	DM: Yes JEF: Yes	DM: Yes JEF: Yes	DM: Can't Tell JEF: Can't Tell	DM: Yes JEF: Yes	DM: Yes JEF: Yes	DM: Can't Tell JEF: Can't Tell	DM: Yes JEF: Yes	DM: Yes JEF: Yes	DM: Yes JEF: Yes	DM: Moderate JEF: Moderate
McGowan 2015, Suboptimal surveillance for and knowledge of hepatocellular carcinoma among primary care providers.	DM: Yes JEF: Yes	DM: Yes JEF: Yes	DM: Can't Tell JEF: Can't Tell	DM: Can't Tell JEF: Can't Tell	DM: Yes JEF: Yes	DM: Can't Tell JEF: Can't Tell	DM: Yes JEF: Yes	DM: Yes JEF: Yes	DM: Yes JEF: Yes	DM: High JEF: High
Dai 2020, Clinico-psychosocial factors predicting hepatocellular carcinoma related knowledge among patients with chronic liver disease.	DM: Yes JEF: Yes	DM: Yes JEF: Yes	DM: Can't Tell JEF: Can't Tell	DM: Yes JEF: Yes	DM: Yes JEF: Yes	DM: Can't Tell JEF: Can't Tell	DM: Yes JEF: Yes	DM: Yes JEF: Yes	DM: Yes JEF: Yes	DM: Moderate JEF: Moderate
Li 2022, 'we can bear it!' unpacking barriers to hepatocellular carcinoma screening among patients with hepatitis b: A qualitative study.	DM: Yes JEF: Yes	DM: Yes JEF: Yes	DM: Can't Tell JEF: Can't Tell	DM: Yes JEF: Yes	DM: Yes JEF: Yes	DM: Can't Tell JEF: Can't Tell	DM: Yes JEF: Yes	DM: Yes JEF: Yes	DM: Yes JEF: Yes	DM: Moderate JEF: Moderate
Kim 2016, Screening and management of viral hepatitis and hepatocellular carcinoma in Mongolia: results from a survey of Mongolian physicians from all major provinces of Mongolia.	DM: Yes JEF: Yes	DM: Yes JEF: Yes	DM: Can't Tell JEF: Can't Tell	DM: Can't Tell JEF: Can't Tell	DM: Yes JEF: Yes	DM: Can't Tell JEF: Can't Tell	DM: Yes JEF: Yes	DM: Yes JEF: Yes	DM: Yes JEF: Yes	DM: High JEF: High
Chen 2013, Perceptions about preventing hepatocellular carcinoma among patients with chronic hepatitis in Taiwan.	DM: Yes JEF: Yes	DM: Yes JEF: Yes	DM: No JEF: Can't Tell	DM: Yes JEF: Yes	DM: Yes JEF: Yes	DM: Can't Tell JEF: Can't Tell	DM: Can't Tell JEF: Can't Tell	DM: Yes JEF: Yes	DM: Yes JEF: Yes	DM: Moderate JEF: Moderate
Xu 2017, Practice, Knowledge, and Barriers for Screening of Hepatocellular Carcinoma Among High-Risk Chinese Patients.	DM: Yes JEF: Yes	DM: Yes JEF: Yes	DM: Can't Tell JEF: Can't Tell	DM: Can't Tell JEF: Can't Tell	DM: Yes JEF: Yes	DM: Can't Tell JEF: Can't Tell	DM: Yes JEF: Yes	DM: Can't Tell JEF: Yes	DM: Yes JEF: Yes	DM: High JEF: High
Allard, Knowing and telling: how African-Australians living with chronic hepatitis B understand hepatocellular carcinoma risk and surveillance.	DM: Yes JEF: Yes	DM: Yes JEF: Yes	DM: Can't Tell JEF: Can't Tell	DM: Yes JEF: Yes	DM: Yes JEF: Yes	DM: Can't Tell JEF: Can't Tell	DM: Yes JEF: Yes	DM: Yes JEF: Yes	DM: Yes JEF: Yes	DM: Moderate JEF: Moderate
Li 2017, Physician-Patient Communication is Associated With Hepatocellular Carcinoma Screening in Chronic Liver Disease Patients.	DM: Yes JEF: Yes	DM: Yes JEF: Yes	DM: Can't Tell JEF: Can't Tell	DM: Can't Tell JEF: Can't Tell	DM: Yes JEF: Yes	DM: Can't Tell JEF: Can't Tell	DM: Yes JEF: Cant Tell	DM: Yes JEF: Yes	DM: Yes JEF: Yes	DM: High JEF: High
Mukhtar 2017, Provider, Patient, and Practice Factors Shape Hepatitis B Prevention and Management by Primary Care Providers.	DM: Yes JEF: Yes	DM: Yes JEF: Yes	DM: Can't Tell JEF: Can't Tell	DM: Yes JEF: Yes	DM: Yes JEF: Yes	DM: Can't Tell JEF: Can't Tell	DM: Yes JEF: Yes	DM: Yes JEF: Yes	DM: Yes JEF: Yes	DM: Moderate JEF: Moderate
Mahfouz, Knowledge and Perceptions of Hepatitis B and Hepatocellular Carcinoma Screening Guidelines Among Trainees: A Tale of Three Centers.	DM: Yes JEF: Yes	DM: Yes JEF: Yes	DM: Can't Tell JEF: Can't Tell	DM: Can't Tell JEF: Can't Tell	DM: Yes JEF: Yes	DM: Can't Tell JEF: Can't Tell	DM: Yes JEF: Yes	DM: Yes JEF: Yes	DM: Yes JEF: Yes	DM: High JEF: High
