# Supplementary material for: Synthesising enablers and barriers to hepatocellular carcinoma surveillance—A systematic review of qualitative findings
Source: PLoS One. 2025 Jan 10;20(1):e0313216. doi: 10.1371/journal.pone.0313216 (PMC11723554; doi:10.1371/journal.pone.0313216)
Supplement: S2 Data — (XLSX) [file pone.0313216.s002.xlsx]

## Sheet: List of studies
Title	Author, Year	Included/Excluded
Barriers to hepatitis C diagnosis and treatment in the DAA era: Preliminary results of a community-based survey of primary care practitioners.	Sirpal 2022	Exclusion reason: Wrong outcomes;
Social media-based intervention to promote HBV screening and liver cancer prevention among Korean Americans: Results of a pilot study.	Hong 2022	Exclusion reason: Wrong study design;
Telephone-Only Visits Preserved Hepatocellular Cancer Screening Rates in Patients with Cirrhosis Early in the COVID-19 Pandemic.	Rudnick 2023	Exclusion reason: Wrong study design;
Holistic management of hepatocellular carcinoma: The hepatologist's comprehensive playbook.	Jaffe 2022	Exclusion reason: Wrong study design;
Process evaluation of an academic-community-government partnership to reduce liver diseases attributable to hepatitis B virus.	Le 2022	Exclusion reason: Wrong patient population;
Questionnaire survey on knowledge, attitudes, and behaviour towards viral hepatitis among the Hong Kong public.	Chan 2022	Exclusion reason: Wrong outcomes;
Association Between Social Media Use and Cancer Screening Awareness and Behavior for People Without a Cancer Diagnosis: Matched Cohort Study.	Qin 2021	Exclusion reason: Wrong outcomes;
Barriers to Hepatitis B Screening and Prevention for African Immigrant Populations in the United States: A Qualitative Study.	Freeland 2020	Exclusion reason: Wrong outcomes;
Limited Awareness of Hepatitis B but Widespread Recognition of Its Sequelae in Rural Senegal: A Qualitative Study.	Boye 2020	Exclusion reason: Wrong outcomes;
Self-testing for liver disease - response to an online liver test questionnaire.	Kautz 2020	Exclusion reason: Wrong patient population;
Reducing Liver Cancer Risk in African-Born Immigrants Through Culturally Targeted Hepatitis B Group Education Programs.	Bolutayo 2018	Exclusion reason: Wrong outcomes;
Language support for linguistic minority chronic hepatitis B/C patients: an exploratory study of availability and clinicians' perceptions of language barriers in six European countries.	Falla 2017	Exclusion reason: Wrong outcomes;
Despair of Treatment: A Qualitative Study of Cirrhotic Patients' Perception of Treatment.	Shabanloei 2017	Exclusion reason: Wrong outcomes;
Barriers to Linkage to Care for Hepatitis B Virus Infection: A Qualitative Analysis in Burkina Faso, West Africa.	Giles-Vernick 2016	Exclusion reason: Wrong outcomes;
Health Beliefs Associated with Cancer Screening Intentions in Korean Workers.	Park 2016	Exclusion reason: Wrong outcomes;
Primary Care Physician Perspectives on Hepatitis C Management in the Era of Direct-Acting Antiviral Therapy.	Thomson 2016	Exclusion reason: Wrong outcomes;
Informing the design of a national screening and treatment programme for chronic viral hepatitis in primary care: qualitative study of at-risk immigrant communities and healthcare professionals.	Sweeney 2015	Exclusion reason: Wrong outcomes;
Cancer burden and control in the Western Pacific region: challenges and opportunities.	Varghese 2014	Exclusion reason: Wrong patient population;
Management of chronic hepatitis B in the Torres Strait Islands: an identified need for a comprehensive public health approach to chronic hepatitis B in remote Australian Indigenous communities.	Wallace 2014	Exclusion reason: Wrong outcomes;
Challenges in managing patients in Australia with chronic hepatitis B: the General Practitioners' perspective.	Wallace 2013	Exclusion reason: Wrong outcomes;
Rise and fall of HCV-related hepatocellular carcinoma in Italy: a long-term survey from the ITA.LI.CA centres.	Cazzagon 2013	Exclusion reason: Wrong study design;
Chronic HBV carrier's acceptance of regular surveilling program in China.	Fang 2013	Exclusion reason: Wrong outcomes;
Adherence to American Association for the Study of Liver Diseases guidelines for the management of hepatocellular carcinoma: results of an Italian field practice multicenter study.	Borzio 2013	Exclusion reason: Wrong patient population;
Hepatitis B screening and vaccination practices in asian american primary care.	Chu 2013	Exclusion reason: Wrong outcomes;
Getting it right: the impact of a continuing medical education program on hepatitis B knowledge of Australian primary care providers.	Robotin 2013	Exclusion reason: Wrong outcomes;
Challenges to the effective delivery of health care to people with chronic hepatitis B in Australia.	Wallace 2012	Exclusion reason: Wrong outcomes;
Engagement in the hepatitis c care continuum among people who use drugs.	Tofighi 2020	Exclusion reason: Wrong outcomes;
Knowledge and beliefs about hepatitis B virus infection and associated factors among Chinese migrants in Australia: The result of a quantitative study.	Jin 2022	Exclusion reason: Wrong outcomes;
Knowledge, attitudes, and behaviors related to hepatitis C screening and treatment among health care providers in Washington, DC.	Doshi 2020	Exclusion reason: Wrong outcomes;
Environmental factors affecting self-management of chronic hepatitis B from the patients' perspective.	Lin 2019	Exclusion reason: Wrong outcomes;
Knowledge, awareness, and prevention of hepatitis B virus infection among Korean American parents.	Hyun 2018	Exclusion reason: Wrong outcomes;
Assessing hepatitis B knowledge among immigrant communities in New York City.	Bride 2018	Exclusion reason: Wrong outcomes;
Hepatitis B in Moroccan-Dutch: A qualitative study into determinants of screening participation.	Hamdiui 2018	Exclusion reason: Wrong outcomes;
Improving the hepatitis cascade: Assessing hepatitis testing and its management in primary health care in China.	Wong 2018	Exclusion reason: Wrong outcomes;
Barriers to accessing testing and treatment for chronic hepatitis B in Afghan, Rohingyan, and South Sudanese populations in Australia.	Sievert 2018	Exclusion reason: Wrong outcomes;
Social-cultural, religious, and health system barriers to hepatitis B screening among Hmong: A case study.	Fang 2017	Exclusion reason: Wrong outcomes;
Chronic HBV infection and community-based services for high-risk Asians and Pacific Islanders.	Cohen 2016	Exclusion reason: full text not found;
Survey of Asian patients with hepatitis B infection: Limited knowledge of transmission and screening of family members.	Vijayan 2015	Exclusion reason: Wrong outcomes;
Adapting the Andersen Model to a francophone West African immigrant population: Hepatitis B screening and linkage to care in New York City.	Blanas 2015	Exclusion reason: Wrong outcomes;
Lessons learned from exploratory research about viral hepatitis.	Jorgensen 2013	Exclusion reason: Wrong outcomes;
Hepatitis B and liver cancer among Hmong: Knowledge, perceptions of risk, and barriers to hepatitis B screening and vaccination.	Kue 2012	Exclusion reason: full text not found; abstract only;
Public knowledge and attitudes toward liver diseases and liver cancer in the Brazilian population: a cross sectional study.	Bittencourt 2023	Exclusion reason: Wrong patient population;
A Survey of Liver Cancer Specialists' Views on the National Liver Cancer Screening Program in Korea.	Sohn 2020	Exclusion reason: Wrong outcomes;
Development of a nurse-led decision counseling program for improving hepatocellular carcinoma screening: A typology-guided feasibility study.	Li 2023	Exclusion reason: Wrong outcomes;
Outcomes of National Survey of the Practice of Hepatocellular Carcinoma Surveillance.	Scott 2023	Exclusion reason: Wrong outcomes;
Disparities in Hepatocellular Cancer Screening in Cirrhotic Patients With Psychiatric Disorders.	Saleh 2022	Exclusion reason: Wrong study design;
The Effect of Social Norms on Physicians' Intentions to Use Liver Cancer Screening: A Cross-Sectional Study Using Extended Theory of Planned Behavior.	Deng 2022	Exclusion reason: Wrong outcomes;
Cancer screening and prevention education in standardized training residents: A cross-sectional survey in single center.	Ran 2022	Exclusion reason: Wrong outcomes;
Eliciting Patient Preferences for Hepatocellular Carcinoma Screening: A Choice-Based Conjoint Analysis.	Fazeli 2022	Exclusion reason: Wrong outcomes;
Hepatitis B and Liver Cancer: Community Awareness, Knowledge and Beliefs of Middle Eastern Migrants in Sydney, Australia.	Robotin 2021	Exclusion reason: Wrong study design;
Imaging of hepatocellular carcinoma: a pilot international survey.	Tang 2021	Exclusion reason: Wrong outcomes;
Knowledge, Attitudes, and Behaviors of Viral Hepatitis Among Recent African Immigrants in the United States: A Community Based Participatory Research Qualitative Study.	Mohamed 2020	Exclusion reason: Wrong outcomes;
Surveillance Rate and its Impact on Survival of Hepatocellular Carcinoma Patients in South Korea: A Cohort Study.	Im 2019	Exclusion reason: Wrong outcomes;
Physician perspectives on the management of viral hepatitis and hepatocellular carcinoma in Myanmar.	Kim 2017	Exclusion reason: Wrong outcomes;
Low adherence of HIV providers to practice guidelines for hepatocellular carcinoma screening in HIV/hepatitis B coinfection.	Hearn 2015	Exclusion reason: Wrong outcomes;
Medical training fails to prepare providers to care for patients with chronic hepatitis B infection.	Chao 2015	Exclusion reason: Wrong outcomes;
Perspectives of physicians regarding screening patients at risk of hepatocellular carcinoma.	Bharadwaj 2016	Exclusion reason: Wrong study design;
Voices of multi-ethnic providers in NYC: Health care for viral hepatitis to prevent hepatocellular carcinoma.	Han 2014	Included
Provider Attitudes Toward Risk-Based Hepatocellular Carcinoma Surveillance in Patients With Cirrhosis in the United States.	Kim 2022	Included
Clinical care in hepatocellular carcinoma: A mixed methods assessment of experiences and challenges of oncology professionals.	Jacobs 2023	Included
Patient-Reported Barriers Are Associated With Receipt of Hepatocellular Carcinoma Surveillance in a Multicenter Cohort of Patients With Cirrhosis.	Singal 2021	Included
Patient-reported barriers are associated with lower hepatocellular carcinoma surveillance rates in patients with cirrhosis.	Farvardin 2017	Included
Practice patterns and attitudes of primary care providers and barriers to surveillance of hepatocellular carcinoma in patients with cirrhosis.	Dalton-Fitzgerald 2015	Included
Utilisation of hepatocellular carcinoma screening in Australians at risk of hepatitis B virus-related carcinoma and prescribed anti-viral therapy.	Sheppard-Law 2018	Included
Hepatocellular carcinoma screening practices among patients with chronic hepatitis B by Canadian gastroenterologists and hepatologists: An online survey.	LunYau 2019	Included
Primary Care Provider Practice Patterns and Barriers to Hepatocellular Carcinoma Surveillance.	Simmons 2019	Included
Hepatocellular carcinoma screening in a hepatitis B virus-infected Korean population.	Park 2012	Exclusion reason: Wrong study design;
Physician- and patient-reported barriers to hepatocellular carcinoma surveillance: A nationwide survey.	Teerasarntipan 2022	Included
Hepatitis B and Hepatocellular Carcinoma Screening Practices in Chinese and African Immigrant-Rich Neighborhoods in New York City.	Fitzgerald 2016	Included
Suboptimal surveillance for and knowledge of hepatocellular carcinoma among primary care providers.	McGowan 2015	Included
Clinico-psychosocial factors predicting hepatocellular carcinoma related knowledge among patients with chronic liver disease.	Dai 2020	Included
'we can bear it!' unpacking barriers to hepatocellular carcinoma screening among patients with hepatitis b: A qualitative study.	Li 2022	Included
Factors associated with compliance with recommendations for liver cancer screening in Korea: a nationwide survey in Korea.	Park 2013	Exclusion reason: Wrong study design;
Screening and management of viral hepatitis and hepatocellular carcinoma in Mongolia: results from a survey of Mongolian physicians from all major provinces of Mongolia.	Kim 2016	Included
Perceptions about preventing hepatocellular carcinoma among patients with chronic hepatitis in Taiwan	Chen 2013	Included from citation review
Practice, Knowledge, and Barriers for Screening of Hepatocellular Carcinoma Among High-Risk Chinese Patients.	Xu 2017	Included from citation review
Knowing and telling: how African-Australians living with chronic hepatitis B understand hepatocellular carcinoma risk and surveillance	Allard	Included from citation review
Physician-Patient Communication is Associated With Hepatocellular Carcinoma Screening in Chronic Liver Disease Patients.	Li 2017	Included from citation review
Provider, Patient, and Practice Factors Shape Hepatitis B Prevention and Management by Primary Care Providers.	Mukhtar 2017	Included from citation review
Knowledge and Perceptions of Hepatitis B and Hepatocellular Carcinoma Screening Guidelines Among Trainees: A Tale of Three Centers.	Mahfouz	Included from citation review
